# Supplementary material for: Novel Ubiquitin Specific Protease-13 Inhibitors Alleviate Neurodegenerative Pathology
Source: Metabolites. 2021 Sep 15;11(9):622. doi: 10.3390/metabo11090622 (PMC8467576; doi:10.3390/metabo11090622)
Supplement: Supplementary file 1 [file metabolites-11-00622-s001.zip]

Archive with 1 entries (1 files):
- metabolites-1337266-supplementary.pdf
